# Supplementary material for: Cuproptosis-Related Gene DLAT as a Novel Biomarker Correlated with Prognosis, Chemoresistance, and Immune Infiltration in Pancreatic Adenocarcinoma: A Preliminary Study Based on Bioinformatics Analysis
Source: Curr Oncol. 2023 Mar 2;30(3):2997–3019. doi: 10.3390/curroncol30030228 (PMC10047569; doi:10.3390/curroncol30030228)
Supplement: Supplementary file 1 [file curroncol-30-00228-s001.zip]

Archive with 1 entries (1 files):
- curroncol-2200800-supplementary.pdf
